# Supplementary material for: Three Heat Shock Protein Genes and Antioxidant Enzymes Protect Pardosa pseudoannulata (Araneae: Lycosidae) from High Temperature Stress
Source: Int J Mol Sci. 2022 Oct 24;23(21):12821. doi: 10.3390/ijms232112821 (PMC9655195; doi:10.3390/ijms232112821)
Supplement: Supplementary file 1 [file ijms-23-12821-s001.zip]

Archive with 1 entries (1 files):
- ijms-1932741-supplementary.pdf
